# Supplementary material for: Survey of the vaia storm deposits in the tegnas catchment (Dolomites, Italy): Field data and evidence of sediment-water flow types
Source: Data Brief. 2020 Oct 18;33:106415. doi: 10.1016/j.dib.2020.106415 (PMC7585046; doi:10.1016/j.dib.2020.106415)
Supplement: Supplementary file 1 [file mmc1.xlsx]

## Sheet: T1.1
Water course	Tegnas
Reach	T1
Sub-reach	T1.1
		Debris flow	Hyperconcentrated flow	Debris flood	Water flow
Geomorphic indicators	Deposit shape	Narrow and elongated deposit	Large width to depth ratio
	Font and flanks	Steep front and flanks	Progressive thinning of front and flanks
	Surface	Pressure ridges on top		Collapse depressions
		Positive convex relief	Surface incised by channels, scour depressions, pools
	Landforms	Coarse marginal levees	Fans, sheets, splays
				Boulder bars or berms
					Well developed bars
		Terminal lobes		Stacked lobes	Lobes on bars surface
	Surface material characteristics and bedforms	Coarse clasts at margins
		Random distribution of boulders	Overbank deposition of sand		Overbank deposition of sand
		Sandy-mud coating on boulders		Cobbles/boulders scattered on surface	Armored longitudinal bars
		Consolidated sediments in nooks			Different grain-sizes in channels and bars
		Deposits dammed by boulders			Step, pool, riffle, dunes, ripples
Effects on vegetation	Damages	Severe
			Moderate to light
	Specific effects	Mud coating
		Gravel embedded in wood
		Splintered stump
	Erosion	Extended erosion		Erosion near bed and at maximum water stage
Sedimentological indicators	Clasts rounding	Angular to sub-angular
		Sub-angular to sub-rounded
			Rounded
	Grain-size sorting	Extremely poor (diamicton)
		Very poor to poor		Very poor to poor
			Moderate
			Good		Good within individual bed
		Presence of mud	High presence of sand
	Texture	Matrix supported
		Clast supported
			Partially openwork
					Openwork
	Presence of macroscopic vegetative debris	High
		Moderate
		Low
	Clasts imbrication	Absent
		Weak
		A-axes			B-axes
				Moderate
				A-axes	B-axes
					Strong (b-axes)
	Imbricated clast angle inclination	High angle		Mid angle	Low angle
	Elongated clasts orientation	Parallel to flow direction			Perpendicular to flow direction
		Random	Bimodal
	Stratification	Massive
			Crudely stratified
			Horizontal bedding
					Cross-stratification
					Well stratified
	Specific sedimentary structures	Slump folds and faults		Open plane beds, loose particles bed and pebble clusters
		Shear bands		Erosive structures
		Reverse grading	Normal grading		Transverse ribs
					Armored plains
					Dunes, antidunes, ripples

## Sheet: T1.2
Water course	Tegnas
Reach	T1
Sub-reach	T1.2
		Debris flow	Hyperconcentrated flow	Debris flood	Water flow
Geomorphic indicators	Deposit shape	Narrow and elongated deposit	Large width to depth ratio
	Font and flanks	Steep front and flanks	Progressive thinning of front and flanks
	Surface	Pressure ridges on top		Collapse depressions
		Positive convex relief	Surface incised by channels, scour depressions, pools
	Landforms	Coarse marginal levees	Fans, sheets, splays
				Boulder bars or berms
					Well developed bars
		Terminal lobes		Stacked lobes	Lobes on bars surface
	Surface material characteristics and bedforms	Coarse clasts at margins
		Random distribution of boulders	Overbank deposition of sand		Overbank deposition of sand
		Sandy-mud coating on boulders		Cobbles/boulders scattered on surface	Armored longitudinal bars
		Consolidated sediments in nooks			Different grain-sizes in channels and bars
		Deposits dammed by boulders			Step, pool, riffle, dunes, ripples
Effects on vegetation	Damages	Severe
			Moderate to light
	Specific effects	Mud coating
		Gravel embedded in wood
		Splintered stump
	Erosion	Extended erosion		Erosion near bed and at maximum water stage
Sedimentological indicators	Clasts rounding	Angular to sub-angular
		Sub-angular to sub-rounded
			Rounded
	Grain-size sorting	Extremely poor (diamicton)
		Very poor to poor		Very poor to poor
			Moderate
			Good		Good within individual bed
		Presence of mud	High presence of sand
	Texture	Matrix supported
		Clast supported
			Partially openwork
					Openwork
	Presence of macroscopic vegetative debris	High
		Moderate
		Low
	Clasts imbrication	Absent
		Weak
		A-axes			B-axes
				Moderate
				A-axes	B-axes
					Strong (b-axes)
	Imbricated clast angle inclination	High angle		Mid angle	Low angle
	Elongated clasts orientation	Parallel to flow direction			Perpendicular to flow direction
		Random	Bimodal
	Stratification	Massive
			Crudely stratified
			Horizontal bedding
					Cross-stratification
					Well stratified
	Specific sedimentary structures	Slump folds and faults		Open plane beds, loose particles bed and pebble clusters
		Shear bands		Erosive structures
		Reverse grading	Normal grading		Transverse ribs
					Armored plains
					Dunes, antidunes, ripples

## Sheet: T1.3
Water course	Tegnas
Reach	T1
Sub-reach	T1.3
		Debris flow	Hyperconcentrated flow	Debris flood	Water flow
Geomorphic indicators	Deposit shape	Narrow and elongated deposit	Large width to depth ratio
	Font and flanks	Steep front and flanks	Progressive thinning of front and flanks
	Surface	Pressure ridges on top		Collapse depressions
		Positive convex relief	Surface incised by channels, scour depressions, pools
	Landforms	Coarse marginal levees	Fans, sheets, splays
				Boulder bars or berms
					Well developed bars
		Terminal lobes		Stacked lobes	Lobes on bars surface
	Surface material characteristics and bedforms	Coarse clasts at margins
		Random distribution of boulders	Overbank deposition of sand		Overbank deposition of sand
		Sandy-mud coating on boulders		Cobbles/boulders scattered on surface	Armored longitudinal bars
		Consolidated sediments in nooks			Different grain-sizes in channels and bars
		Deposits dammed by boulders			Step, pool, riffle, dunes, ripples
Effects on vegetation	Damages	Severe
			Moderate to light
	Specific effects	Mud coating
		Gravel embedded in wood
		Splintered stump
	Erosion	Extended erosion		Erosion near bed and at maximum water stage
Sedimentological indicators	Clasts rounding	Angular to sub-angular
		Sub-angular to sub-rounded
			Rounded
	Grain-size sorting	Extremely poor (diamicton)
		Very poor to poor		Very poor to poor
			Moderate
			Good		Good within individual bed
		Presence of mud	High presence of sand
	Texture	Matrix supported
		Clast supported
			Partially openwork
					Openwork
	Presence of macroscopic vegetative debris	High
		Moderate
		Low
	Clasts imbrication	Absent
		Weak
		A-axes			B-axes
				Moderate
				A-axes	B-axes
					Strong (b-axes)
	Imbricated clast angle inclination	High angle		Mid angle	Low angle
	Elongated clasts orientation	Parallel to flow direction			Perpendicular to flow direction
		Random	Bimodal
	Stratification	Massive
			Crudely stratified
			Horizontal bedding
					Cross-stratification
					Well stratified
	Specific sedimentary structures	Slump folds and faults		Open plane beds, loose particles bed and pebble clusters
		Shear bands		Erosive structures
		Reverse grading	Normal grading		Transverse ribs
					Armored plains
					Dunes, antidunes, ripples

## Sheet: T1.4
Water course	Tegnas
Reach	T1
Sub-reach	T1.4
		Debris flow	Hyperconcentrated flow	Debris flood	Water flow
Geomorphic indicators	Deposit shape	Narrow and elongated deposit	Large width to depth ratio
	Font and flanks	Steep front and flanks	Progressive thinning of front and flanks
	Surface	Pressure ridges on top		Collapse depressions
		Positive convex relief	Surface incised by channels, scour depressions, pools
	Landforms	Coarse marginal levees	Fans, sheets, splays
				Boulder bars or berms
					Well developed bars
		Terminal lobes		Stacked lobes	Lobes on bars surface
	Surface material characteristics and bedforms	Coarse clasts at margins
		Random distribution of boulders	Overbank deposition of sand		Overbank deposition of sand
		Sandy-mud coating on boulders		Cobbles/boulders scattered on surface	Armored longitudinal bars
		Consolidated sediments in nooks			Different grain-sizes in channels and bars
		Deposits dammed by boulders			Step, pool, riffle, dunes, ripples
Effects on vegetation	Damages	Severe
			Moderate to light
	Specific effects	Mud coating
		Gravel embedded in wood
		Splintered stump
	Erosion	Extended erosion		Erosion near bed and at maximum water stage
Sedimentological indicators	Clasts rounding	Angular to sub-angular
		Sub-angular to sub-rounded
			Rounded
	Grain-size sorting	Extremely poor (diamicton)
		Very poor to poor		Very poor to poor
			Moderate
			Good		Good within individual bed
		Presence of mud	High presence of sand
	Texture	Matrix supported
		Clast supported
			Partially openwork
					Openwork
	Presence of macroscopic vegetative debris	High
		Moderate
		Low
	Clasts imbrication	Absent
		Weak
		A-axes			B-axes
				Moderate
				A-axes	B-axes
					Strong (b-axes)
	Imbricated clast angle inclination	High angle		Mid angle	Low angle
	Elongated clasts orientation	Parallel to flow direction			Perpendicular to flow direction
		Random	Bimodal
	Stratification	Massive
			Crudely stratified
			Horizontal bedding
					Cross-stratification
					Well stratified
	Specific sedimentary structures	Slump folds and faults		Open plane beds, loose particles bed and pebble clusters
		Shear bands		Erosive structures
		Reverse grading	Normal grading		Transverse ribs
					Armored plains
					Dunes, antidunes, ripples

## Sheet: T1.5
Water course	Tegnas	Same as CI1.1 and SC1.1
Reach	T1
Sub-reach	T1.5

## Sheet: T1.6
Water course	Tegnas
Reach	T1
Sub-reach	T1.6
		Debris flow	Hyperconcentrated flow	Debris flood	Water flow
Geomorphic indicators	Deposit shape	Narrow and elongated deposit	Large width to depth ratio
	Font and flanks	Steep front and flanks	Progressive thinning of front and flanks
	Surface	Pressure ridges on top		Collapse depressions
		Positive convex relief	Surface incised by channels, scour depressions, pools
	Landforms	Coarse marginal levees	Fans, sheets, splays
				Boulder bars or berms
					Well developed bars
		Terminal lobes		Stacked lobes	Lobes on bars surface
	Surface material characteristics and bedforms	Coarse clasts at margins
		Random distribution of boulders	Overbank deposition of sand		Overbank deposition of sand
		Sandy-mud coating on boulders		Cobbles/boulders scattered on surface	Armored longitudinal bars
		Consolidated sediments in nooks			Different grain-sizes in channels and bars
		Deposits dammed by boulders			Step, pool, riffle, dunes, ripples
Effects on vegetation	Damages	Severe
			Moderate to light
	Specific effects	Mud coating
		Gravel embedded in wood
		Splintered stump
	Erosion	Extended erosion		Erosion near bed and at maximum water stage
Sedimentological indicators	Clasts rounding	Angular to sub-angular
		Sub-angular to sub-rounded
			Rounded
	Grain-size sorting	Extremely poor (diamicton)
		Very poor to poor		Very poor to poor
			Moderate
			Good		Good within individual bed
		Presence of mud	High presence of sand
	Texture	Matrix supported
		Clast supported
			Partially openwork
					Openwork
	Presence of macroscopic vegetative debris	High
		Moderate
		Low
	Clasts imbrication	Absent
		Weak
		A-axes			B-axes
				Moderate
				A-axes	B-axes
					Strong (b-axes)
	Imbricated clast angle inclination	High angle		Mid angle	Low angle
	Elongated clasts orientation	Parallel to flow direction			Perpendicular to flow direction
		Random	Bimodal
	Stratification	Massive
			Crudely stratified
			Horizontal bedding
					Cross-stratification
					Well stratified
	Specific sedimentary structures	Slump folds and faults		Open plane beds, loose particles bed and pebble clusters
		Shear bands		Erosive structures
		Reverse grading	Normal grading		Transverse ribs
					Armored plains
					Dunes, antidunes, ripples

## Sheet: T2.1
Water course	Tegnas
Reach	T2
Sub-reach	T2.1
		Debris flow	Hyperconcentrated flow	Debris flood	Water flow
Geomorphic indicators	Deposit shape	Narrow and elongated deposit	Large width to depth ratio
	Font and flanks	Steep front and flanks	Progressive thinning of front and flanks
	Surface	Pressure ridges on top		Collapse depressions
		Positive convex relief	Surface incised by channels, scour depressions, pools
	Landforms	Coarse marginal levees	Fans, sheets, splays
				Boulder bars or berms
					Well developed bars
		Terminal lobes		Stacked lobes	Lobes on bars surface
	Surface material characteristics and bedforms	Coarse clasts at margins
		Random distribution of boulders	Overbank deposition of sand		Overbank deposition of sand
		Sandy-mud coating on boulders		Cobbles/boulders scattered on surface	Armored longitudinal bars
		Consolidated sediments in nooks			Different grain-sizes in channels and bars
		Deposits dammed by boulders			Step, pool, riffle, dunes, ripples
Effects on vegetation	Damages	Severe
			Moderate to light
	Specific effects	Mud coating
		Gravel embedded in wood
		Splintered stump
	Erosion	Extended erosion		Erosion near bed and at maximum water stage
Sedimentological indicators	Clasts rounding	Angular to sub-angular
		Sub-angular to sub-rounded
			Rounded
	Grain-size sorting	Extremely poor (diamicton)
		Very poor to poor		Very poor to poor
			Moderate
			Good		Good within individual bed
		Presence of mud	High presence of sand
	Texture	Matrix supported
		Clast supported
			Partially openwork
					Openwork
	Presence of macroscopic vegetative debris	High
		Moderate
		Low
	Clasts imbrication	Absent
		Weak
		A-axes			B-axes
				Moderate
				A-axes	B-axes
					Strong (b-axes)
	Imbricated clast angle inclination	High angle		Mid angle	Low angle
	Elongated clasts orientation	Parallel to flow direction			Perpendicular to flow direction
		Random	Bimodal
	Stratification	Massive
			Crudely stratified
			Horizontal bedding
					Cross-stratification
					Well stratified
	Specific sedimentary structures	Slump folds and faults		Open plane beds, loose particles bed and pebble clusters
		Shear bands		Erosive structures
		Reverse grading	Normal grading		Transverse ribs
					Armored plains
					Dunes, antidunes, ripples

## Sheet: T2.2
Water course	Tegnas
Reach	T2
Sub-reach	T2.2
		Debris flow	Hyperconcentrated flow	Debris flood	Water flow
Geomorphic indicators	Deposit shape	Narrow and elongated deposit	Large width to depth ratio
	Font and flanks	Steep front and flanks	Progressive thinning of front and flanks
	Surface	Pressure ridges on top		Collapse depressions
		Positive convex relief	Surface incised by channels, scour depressions, pools
	Landforms	Coarse marginal levees	Fans, sheets, splays
				Boulder bars or berms
					Well developed bars
		Terminal lobes		Stacked lobes	Lobes on bars surface
	Surface material characteristics and bedforms	Coarse clasts at margins
		Random distribution of boulders	Overbank deposition of sand		Overbank deposition of sand
		Sandy-mud coating on boulders		Cobbles/boulders scattered on surface	Armored longitudinal bars
		Consolidated sediments in nooks			Different grain-sizes in channels and bars
		Deposits dammed by boulders			Step, pool, riffle, dunes, ripples
Effects on vegetation	Damages	Severe
			Moderate to light
	Specific effects	Mud coating
		Gravel embedded in wood
		Splintered stump
	Erosion	Extended erosion		Erosion near bed and at maximum water stage
Sedimentological indicators	Clasts rounding	Angular to sub-angular
		Sub-angular to sub-rounded
			Rounded
	Grain-size sorting	Extremely poor (diamicton)
		Very poor to poor		Very poor to poor
			Moderate
			Good		Good within individual bed
		Presence of mud	High presence of sand
	Texture	Matrix supported
		Clast supported
			Partially openwork
					Openwork
	Presence of macroscopic vegetative debris	High
		Moderate
		Low
	Clasts imbrication	Absent
		Weak
		A-axes			B-axes
				Moderate
				A-axes	B-axes
					Strong (b-axes)
	Imbricated clast angle inclination	High angle		Mid angle	Low angle
	Elongated clasts orientation	Parallel to flow direction			Perpendicular to flow direction
		Random	Bimodal
	Stratification	Massive
			Crudely stratified
			Horizontal bedding
					Cross-stratification
					Well stratified
	Specific sedimentary structures	Slump folds and faults		Open plane beds, loose particles bed and pebble clusters
		Shear bands		Erosive structures
		Reverse grading	Normal grading		Transverse ribs
					Armored plains
					Dunes, antidunes, ripples

## Sheet: T2.3
Water course	Tegnas
Reach	T2
Sub-reach	T2.3
		Debris flow	Hyperconcentrated flow	Debris flood	Water flow
Geomorphic indicators	Deposit shape	Narrow and elongated deposit	Large width to depth ratio
	Font and flanks	Steep front and flanks	Progressive thinning of front and flanks
	Surface	Pressure ridges on top		Collapse depressions
		Positive convex relief	Surface incised by channels, scour depressions, pools
	Landforms	Coarse marginal levees	Fans, sheets, splays
				Boulder bars or berms
					Well developed bars
		Terminal lobes		Stacked lobes	Lobes on bars surface
	Surface material characteristics and bedforms	Coarse clasts at margins
		Random distribution of boulders	Overbank deposition of sand		Overbank deposition of sand
		Sandy-mud coating on boulders		Cobbles/boulders scattered on surface	Armored longitudinal bars
		Consolidated sediments in nooks			Different grain-sizes in channels and bars
		Deposits dammed by boulders			Step, pool, riffle, dunes, ripples
Effects on vegetation	Damages	Severe
			Moderate to light
	Specific effects	Mud coating
		Gravel embedded in wood
		Splintered stump
	Erosion	Extended erosion		Erosion near bed and at maximum water stage
Sedimentological indicators	Clasts rounding	Angular to sub-angular
		Sub-angular to sub-rounded
			Rounded
	Grain-size sorting	Extremely poor (diamicton)
		Very poor to poor		Very poor to poor
			Moderate
			Good		Good within individual bed
		Presence of mud	High presence of sand
	Texture	Matrix supported
		Clast supported
			Partially openwork
					Openwork
	Presence of macroscopic vegetative debris	High
		Moderate
		Low
	Clasts imbrication	Absent
		Weak
		A-axes			B-axes
				Moderate
				A-axes	B-axes
					Strong (b-axes)
	Imbricated clast angle inclination	High angle		Mid angle	Low angle
	Elongated clasts orientation	Parallel to flow direction			Perpendicular to flow direction
		Random	Bimodal
	Stratification	Massive
			Crudely stratified
			Horizontal bedding
					Cross-stratification
					Well stratified
	Specific sedimentary structures	Slump folds and faults		Open plane beds, loose particles bed and pebble clusters
		Shear bands		Erosive structures
		Reverse grading	Normal grading		Transverse ribs
					Armored plains
					Dunes, antidunes, ripples

## Sheet: T2.4
Water course	Tegnas
Reach	T2
Sub-reach	T2.4
		Debris flow	Hyperconcentrated flow	Debris flood	Water flow
Geomorphic indicators	Deposit shape	Narrow and elongated deposit	Large width to depth ratio
	Font and flanks	Steep front and flanks	Progressive thinning of front and flanks
	Surface	Pressure ridges on top		Collapse depressions
		Positive convex relief	Surface incised by channels, scour depressions, pools
	Landforms	Coarse marginal levees	Fans, sheets, splays
				Boulder bars or berms
					Well developed bars
		Terminal lobes		Stacked lobes	Lobes on bars surface
	Surface material characteristics and bedforms	Coarse clasts at margins
		Random distribution of boulders	Overbank deposition of sand		Overbank deposition of sand
		Sandy-mud coating on boulders		Cobbles/boulders scattered on surface	Armored longitudinal bars
		Consolidated sediments in nooks			Different grain-sizes in channels and bars
		Deposits dammed by boulders			Step, pool, riffle, dunes, ripples
Effects on vegetation	Damages	Severe
			Moderate to light
	Specific effects	Mud coating
		Gravel embedded in wood
		Splintered stump
	Erosion	Extended erosion		Erosion near bed and at maximum water stage
Sedimentological indicators	Clasts rounding	Angular to sub-angular
		Sub-angular to sub-rounded
			Rounded
	Grain-size sorting	Extremely poor (diamicton)
		Very poor to poor		Very poor to poor
			Moderate
			Good		Good within individual bed
		Presence of mud	High presence of sand
	Texture	Matrix supported
		Clast supported
			Partially openwork
					Openwork
	Presence of macroscopic vegetative debris	High
		Moderate
		Low
	Clasts imbrication	Absent
		Weak
		A-axes			B-axes
				Moderate
				A-axes	B-axes
					Strong (b-axes)
	Imbricated clast angle inclination	High angle		Mid angle	Low angle
	Elongated clasts orientation	Parallel to flow direction			Perpendicular to flow direction
		Random	Bimodal
	Stratification	Massive
			Crudely stratified
			Horizontal bedding
					Cross-stratification
					Well stratified
	Specific sedimentary structures	Slump folds and faults		Open plane beds, loose particles bed and pebble clusters
		Shear bands		Erosive structures
		Reverse grading	Normal grading		Transverse ribs
					Armored plains
					Dunes, antidunes, ripples

[truncated: 23 more sheets: T3.1, T3.2, T4.1, T4.2, T4.3, T4.4, T4.5, T4.6, T5.1, T5.2, T6.1, T6.2, T6.3, T6.4, FA1.1, CI1.1, SC1.1, BO1.1, LA1.1, ME1.1 …]
